# Supplementary material for: Highly Efficient Removal of Uranium from an Aqueous Solution by a Novel Phosphonic Acid-Functionalized Magnetic Microsphere Adsorbent
Source: Int J Mol Sci. 2022 Dec 19;23(24):16227. doi: 10.3390/ijms232416227 (PMC9787024; doi:10.3390/ijms232416227)
Supplement: Supplementary file 1 [file ijms-23-16227-s001.zip]

Archive with 1 entries (1 files):
- ijms-1970397-supplementary.pdf
